# Supplementary material for: Causal effects of systemic inflammatory proteins on Guillain-Barre Syndrome: insights from genome-wide Mendelian randomization, single-cell RNA sequencing analysis, and network pharmacology
Source: Front Immunol. 2024 Sep 9;15:1456663. doi: 10.3389/fimmu.2024.1456663 (PMC11416972; doi:10.3389/fimmu.2024.1456663)
Supplement: Supplementary file 1 [file DataSheet1.zip]

Archive with 9 entries (9 files):
- Supplementary materials/~$pplementary Table S3.docx
- Supplementary materials/Supplementary Figure S1.docx
- Supplementary materials/Supplementary Table S1.docx
- Supplementary materials/Supplementary Table S2.docx
- Supplementary materials/Supplementary Table S3.docx
- Supplementary materials/Supplementary Table S4.docx
- Supplementary materials/Supplementary Table S5.docx
- Supplementary materials/Supplementary Table S6.docx
- Supplementary materials/Supplementary Table S7.docx
